# Supplementary material for: PD-L1 degradation is regulated by electrostatic membrane association of its cytoplasmic domain
Source: Nat Commun. 2021 Aug 24;12:5106. doi: 10.1038/s41467-021-25416-7 (PMC8384847; doi:10.1038/s41467-021-25416-7)
Supplement: Supplementary file 4 — Source Data [file 41467_2021_25416_MOESM4_ESM.xlsx]

## Sheet: Figure 1a
Title	Electrostatic membrane association of the cytoplasmic domain of PD-L1 regulates PD-L1 degradation
Authour	Maorong Wen, Yunlei Cao, Bin Wu, Taoran Xiao, Ruiyu Cao, Qian Wang, Xiwei Liu, Hongjuan Xue, Yang Yu, Jialing Lin, Chenqi Xu, Jie Xu, Bo OuYang
Figure 1a
								1，no liposome
								2,100% DMPC
								3,75% DMPC+25% DMPE
								4,75% DMPC+25% DMPG
								5,75% DMPC+25% DMPS
								6,95% DMPC+5% cardiolipin
								7,85% DMPC+15% cardiolipin
SDS-PAGE analysis PD-L1-CD association with liposomes

## Sheet: figure1d
Title	Electrostatic membrane association of the cytoplasmic domain of PD-L1 regulates PD-L1 degradation
Authour	Maorong Wen, Yunlei Cao, Bin Wu, Taoran Xiao, Ruiyu Cao, Qian Wang, Xiwei Liu, Hongjuan Xue, Yang Yu, Jialing Lin, Chenqi Xu, Jie Xu, Bo OuYang
Figure1 d
	DMSO			PS			Sph
	No.=24			No.=18			No.=17
		FRET efficiency			FRET efficiency			FRET efficiency
	1	0.41871		1	0.66858		1	0.0988
	2	0.59841		2	0.78901		2	0.10656
	3	0.73472		3	0.90253		3	0.12307
	4	0.54592		4	0.83157		4	0.13534
	5	0.50244		5	0.77646		5	0.17026
	6	0.52559		6	0.81627		6	0.12477
	7	0.59976		7	0.87214		7	0.11147
	8	0.53752		8	0.84189		8	0.10747
	9	0.61944		9	0.9051		9	0.12858
	10	0.44638		10	0.8859		10	0.15955
	11	0.51752		11	0.70466		11	0.15335
	12	0.35768		12	0.7313		12	0.10691
	13	0.58271		13	0.86568		13	0.1507
	14	0.38164		14	0.88132		14	0.15214
	15	0.30617		15	0.81743		15	0.16807
	16	0.50296		16	0.79531		16	0.1545
	17	0.59645		17	0.83243		17	0.14088
	18	0.38988		18	0.82461
	19	0.48815
	20	0.48148
	21	0.60951
	22	0.54489
	23	0.69716
	24	0.62524
FRET detected lipid effects on PD-L1-CD-membrane interaction.The RKO cells expressing PD-L1-mTFP were treated with dimethylsulfoxide (DMSO, negative control), 5 μM phosphatidylserine (PS) or 2 μM sphingosine (Sph) for 2 h.Fluorescent images of the cells were taken to detect the mTFP or R18 dye emission before or after photobleaching (BP or AP) the R18 dye

## Sheet: figure1e
Title	Electrostatic membrane association of the cytoplasmic domain of PD-L1 regulates PD-L1 degradation
Authour	Maorong Wen, Yunlei Cao, Bin Wu, Taoran Xiao, Ruiyu Cao, Qian Wang, Xiwei Liu, Hongjuan Xue, Yang Yu, Jialing Lin, Chenqi Xu, Jie Xu, Bo OuYang
Figure1e
		DMSO	PS	Sph
	1	0.967253	1.19001	0.550628
	2	0.832348	1.63395	0.57187
	3	1.02099	1.34292	0.428047
	4	0.937977	1.30578	0.650461
	5	1.21593	1.14999	0.264505
	6	0.902228	1.30096	0.233365
	7	1.10733	1.49694	0.532132
	8	1.13253	1.7046	0.232744
	9	0.918936	1.64251	0.284336
	10	0.936095	1.3255	0.394386
	11	1.36599	1.63173	0.358016
	12	0.9068	1.26495	0.355608
	13	0.907383	1.66575	0.248662
	14	0.97557	1.48913	0.380519
	15	1.23955	1.39925	0.34033
	16	0.741367	1.28884	0.321364
	17	0.84883	1.37872	0.320913
	18	0.756391	1.66018	0.473053
	19	1.23733	1.33709	0.15293
	20	1.04918	1.92047	0.525622
Immunofluorescence detection of endogenous PD-L1 in RKO cells. The cells were treated with DMSO, 5 μM PS or 2 μM Sph for 6 h before using FITC conjugated anti-PD-L1 antibodies to detect PD-L1 by fluorescence imaging.

## Sheet: figure1g
Title	Electrostatic membrane association of the cytoplasmic domain of PD-L1 regulates PD-L1 degradation
Authour	Maorong Wen, Yunlei Cao, Bin Wu, Taoran Xiao, Ruiyu Cao, Qian Wang, Xiwei Liu, Hongjuan Xue, Yang Yu, Jialing Lin, Chenqi Xu, Jie Xu, Bo OuYang
Figure1g
PD-L1 level and ubiquitination in RKO cells analyzed by western blot.

## Sheet: figure3b
Title	Electrostatic membrane association of the cytoplasmic domain of PD-L1 regulates PD-L1 degradation
Authour	Maorong Wen, Yunlei Cao, Bin Wu, Taoran Xiao, Ruiyu Cao, Qian Wang, Xiwei Liu, Hongjuan Xue, Yang Yu, Jialing Lin, Chenqi Xu, Jie Xu, Bo OuYang
Figure3b
SDS-PAGE analysis wildtype and mutant PD-L1-CD association with liposomes.

## Sheet: figure3e
Title	Electrostatic membrane association of the cytoplasmic domain of PD-L1 regulates PD-L1 degradation
Authour	Maorong Wen, Yunlei Cao, Bin Wu, Taoran Xiao, Ruiyu Cao, Qian Wang, Xiwei Liu, Hongjuan Xue, Yang Yu, Jialing Lin, Chenqi Xu, Jie Xu, Bo OuYang
Figure3e
			WT			3RE			3RE+PS
			FRET efficiency			FRET efficiency		No.22	FRET efficiency
		1	0.496777		1	0.275576		1	0.12163
		2	0.365712		2	0.242707		2	0.12468
		3	0.462552		3	0.175666		3	0.15703
		4	0.462908		4	0.114868		4	0.16708
		5	0.500233		5	0.12403		5	0.17952
		6	0.55055		6	0.256203		6	0.20271
		7	0.453186		7	0.168114		7	0.20998
		8	0.478042		8	0.157283		8	0.11626
		9	0.50968		9	0.127392		9	0.12925
		10	0.598331		10	0.145547		10	0.18152
		11	0.424924		11	0.125563		11	0.16562
		12	0.595528		12	0.105315		12	0.14343
		13	0.436977		13	0.213601		13	0.181
		14	0.436816		14	0.17286		14	0.17404
		15	0.345547		15	0.203808		15	0.15477
		16	0.704847		16	0.227573		16	0.19478
		17	0.486927		17	0.195066		17	0.17214
		18	0.498546		18	0.158008		18	0.17729
		19	0.557152		19	0.203152		19	0.18702
		20	0.401198		20	0.15775		20	0.21057
		21	0.559656		21	0.212986		21	0.16076
		22	0.4144		22	0.127512		22	0.17528
		23	0.505732					23	0.22453
		24	0.51433					24	0.26715
								25	0.19112
			N=24		N=22			N=25
Plasma membrane interaction of wildtype and mutant PD-L1 detected by FRET

## Sheet: figure4a,b,c
Title	Electrostatic membrane association of the cytoplasmic domain of PD-L1 regulates PD-L1 degradation
Authour	Maorong Wen, Yunlei Cao, Bin Wu, Taoran Xiao, Ruiyu Cao, Qian Wang, Xiwei Liu, Hongjuan Xue, Yang Yu, Jialing Lin, Chenqi Xu, Jie Xu, Bo OuYang
Figure4 a,b
batch1, paper used
Figure4 c
		CHX treated (hr)	batch1	batch2	batch3		AVE	STDEV
	wt	0	100	100	99.9643	0	99.9881	0.0206039
		2	87.6213	74.0942	74.8266	2	78.8474	7.6073
		4	79.5947	74.6255	63.6363	4	72.6188	8.16625
		6	60.0665	56.8321	42.7501	6	53.2162	9.20707
		8	69.3334	58.2177	48.9835	8	58.8449	10.1894
	3RE	0	100	100	100.02	0	100.007	0.011714
		2	83.236	83.664	85.3516	2	84.0839	1.11854
		4	51.7565	48.6741	33.7766	4	44.7357	9.61518
		6	27.2519	21.9523	17.9901	6	22.3981	4.64697
		8	17.8242	6.6974	17.3488	8	13.9568	6.29129
HEK293 cells expressing exogenous PD-L1WT or PD-L13RE mutant were treated with 20 μM cycloheximide (CHX) for 2, 4, 6, or 8 h. The PD-L1 level was analyzed by western blot

## Sheet: figure4e
Title	Electrostatic membrane association of the cytoplasmic domain of PD-L1 regulates PD-L1 degradation
Authour	Maorong Wen, Yunlei Cao, Bin Wu, Taoran Xiao, Ruiyu Cao, Qian Wang, Xiwei Liu, Hongjuan Xue, Yang Yu, Jialing Lin, Chenqi Xu, Jie Xu, Bo OuYang
Figure4e
Cellular level of PD-L1WT or PD-L13RE mutant in HEK293 cells treated with 10 μM of the proteasome inhibitor MG132 for 4 h (+ MG132) or not (- MG132) determined by western blot.

## Sheet: figure4f
Title	Electrostatic membrane association of the cytoplasmic domain of PD-L1 regulates PD-L1 degradation
Authour	Maorong Wen, Yunlei Cao, Bin Wu, Taoran Xiao, Ruiyu Cao, Qian Wang, Xiwei Liu, Hongjuan Xue, Yang Yu, Jialing Lin, Chenqi Xu, Jie Xu, Bo OuYang
Figure 4f
Ubiquitination of PD-L1WT or PD-L13RE mutant in HEK293 cells examined by V5 immunoblotting after IP with PD-L1 antibody, along with the control cells that did not express these proteins (vector)

## Sheet: figure5b
The comparison of chemical shift changes of CD260-290 in DMPG/DH6PC bicelles with and without 20 mM metformin.
Figure 5b
	control		metformin
	H	N	H	N	residue No.	D chemical shift
260Arg	8.49752	121.621	8.46686	122.126	260Arg	0.130026
261Leu	8.3186	123.02	8.27725	124.014	261Leu	0.252035
262Arg	8.15868	121.062	8.2374	122.225	262Arg	0.301245
263Lys	8.35732	122.587	8.34516	123.314	263Lys	0.182231
264Gly	8.39332	110.051	8.36524	110.428	264Gly	0.0982195
265Arg	8.1535	120.869	8.16071	121.07	265Arg	0.0505394
266Met	8.42828	120.999	8.41742	121.853	266Met	0.213779
267Met	8.12707	119.901	8.2296	121.187	267Met	0.337294
268Asp	8.1617	121.864	8.21821	122.466	268Asp	0.160593
269Val	7.96587	120.87	7.99424	121.141	269Val	0.0733602
270Lys	8.18708	123.495	8.24959	124.551	270Lys	0.271188
271Lys	8.08319	121.711	8.16685	122.654	271Lys	0.250072
272Cys	8.16363	119.732	8.23266	120.376	272Cys	0.175276
273Gly	8.34594	111.204	8.39805	111.762	273Gly	0.148988
274Ile	7.90861	120.568	7.93235	120.707	274Ile	0.0420954
275Gln	8.40207	124.574	8.4078	124.721	275Gln	0.0371347
276Asp	8.307	122.744	8.30689	123.033	276Asp	0.0722201
277Thr	8.12974	115.507	8.12341	115.37	277Thr	0.0348497
278Asn	8.41084	121.319	8.41528	121.373	278Asn	0.0143183
279Ser	8.09664	116.773	8.10519	116.832	279Ser	0.0170532
280Lys	8.12852	123.515	8.15918	123.617	280Lys	0.0398113
281Lys	8.14072	122.939	8.1667	123.01	281Lys	0.031428
282Gln	8.34408	122.567	8.35505	122.587	282Gln	0.0121198
283Ser	8.2769	117.549	8.27322	117.462	283Ser	0.0219926
284Asp	8.31337	123.165	8.3137	123.139	284Asp	0.00651337
285Thr	7.98687	114.866	7.98546	114.719	285Thr	0.0368595
286His	8.45177	121.815	8.44118	121.715	286His	0.0270147
287Leu	8.19727	124.602	8.17665	124.401	287Leu	0.0544318
288Glu	8.38304	122.246	8.38754	122.171	288Glu	0.0193092
289Glu	8.30615	123.1	8.30164	122.988	289Glu	0.0283288
290Thr	7.7395	120.978	7.73381	120.944	290Thr	0.0103808

[truncated: 9 more sheets: figure5d, figure 5e, figureS2d, figureS3b, figureS4, figureS5, figureS6, figureS7, figureS8]
